# Supplementary material for: Sex and APOE ε2 Interactive Effects on the Longitudinal Change in Cognition in a Population-Based Cohort of Older Adults with Vascular Risk Factors
Source: Int J Mol Sci. 2025 Oct 30;26(21):10591. doi: 10.3390/ijms262110591 (PMC12607810; doi:10.3390/ijms262110591)
Supplement: Supplementary file 1 [file ijms-26-10591-s001.zip]

Archive with 1 entries (1 files):
- ijms-3707251-supplementary.pdf
